# Supplementary material for: 4-Meth­oxy-3-(meth­oxy­meth­yl)benzalde­hyde
Source: Acta Crystallogr Sect E Struct Rep Online. 2012 Dec 19;69(Pt 1):o112. doi: 10.1107/S1600536812050350 (PMC3588244; doi:10.1107/S1600536812050350)
Supplement: Supplementary file 2 [file e-69-0o112-Isup3.hkl]

# 
# h,k,l, Fc-squared, Fo-squared, sigma(Fo-squared) and status flag 
# 
data_I
_shelx_title '    X in P2(1)/c' 
_shelx_refln_list_code          4 
_shelx_F_calc_maximum      229.33 
_exptl_crystal_F_000       384.00 
_reflns_d_resolution_high  0.8276 
 
loop_ 
 _symmetry_equiv_pos_as_xyz 
 'x, y, z' 
 '-x, y+1/2, -z+1/2' 
 '-x, -y, -z' 
 'x, -y-1/2, z-1/2' 
 
_cell_length_a     7.8100 
_cell_length_b     8.3970 
_cell_length_c    14.5100 
_cell_angle_alpha  90.000 
_cell_angle_beta   98.010 
_cell_angle_gamma  90.000 
 
_shelx_F_squared_multiplier     1.000 
 
loop_ 
 _refln_index_h 
 _refln_index_k 
 _refln_index_l 
 _refln_F_squared_calc 
 _refln_F_squared_meas 
 _refln_F_squared_sigma 
 _refln_observed_status 
   1   0   0     4902.50     4865.29     67.78 o 
   2   0   0     1062.27     1052.72     10.41 o 
   3   0   0      849.46      731.92     10.93 o 
   4   0   0      637.83      642.28     12.83 o 
   5   0   0      181.58      158.61      9.63 o 
   6   0   0       41.63       46.63      8.43 o 
   7   0   0       40.42       53.51      7.89 o 
   8   0   0        0.94        7.44      7.44 o 
   9   0   0        0.30        1.91      6.24 o 
   1   1   0      144.70      166.59      3.68 o 
   2   1   0      866.07      879.62      9.97 o 
   3   1   0      632.80      599.18      9.63 o 
   4   1   0      437.66      410.89     10.11 o 
   5   1   0      159.30      157.96      8.46 o 
   6   1   0       61.11       68.88      8.05 o 
   7   1   0       30.63       44.48      7.33 o 
   8   1   0       14.22       14.39      7.49 o 
   9   1   0        0.03        0.92      6.54 o 
   0   2   0     1893.02     2018.56     13.07 o 
   1   2   0       66.05       62.66      3.60 o 
   2   2   0      156.08      145.27      5.28 o 
   3   2   0      288.50      287.24      7.93 o 
   4   2   0      112.58       97.02      5.89 o 
   5   2   0        1.02       12.38      4.33 o 
   6   2   0        1.09        3.51      6.25 o 
   7   2   0        3.85        3.90      6.57 o 
   8   2   0        1.78        6.18      6.88 o 
   9   2   0        6.87       13.48      6.33 o 
   1   3   0        5.50        7.03      2.65 o 
   2   3   0     1169.39     1161.16     13.34 o 
   3   3   0      381.72      427.81     10.10 o 
   4   3   0       15.75       20.27      4.46 o 
   5   3   0       92.19       87.67      6.95 o 
   6   3   0       35.33       49.76      6.93 o 
   7   3   0        3.65        4.00      5.53 o 
   8   3   0        6.99        4.84      5.57 o 
   0   4   0       38.56       29.02      3.81 o 
   1   4   0     1019.78     1094.00     13.72 o 
   2   4   0      295.26      311.28      8.64 o 
   3   4   0       10.79       13.18      4.42 o 
   4   4   0        8.33        6.79      5.97 o 
   5   4   0      117.43      120.53      8.43 o 
   6   4   0       40.59       30.52      6.43 o 
   7   4   0       21.76        7.27      7.02 o 
   8   4   0        1.06        1.50      4.85 o 
   1   5   0      162.79      167.94      7.19 o 
   2   5   0       60.47       56.78      5.65 o 
   3   5   0        0.15        1.02      5.15 o 
   4   5   0        5.81       11.17      5.75 o 
   5   5   0      274.83      261.48     11.58 o 
   6   5   0       35.53       26.18      6.62 o 
   7   5   0        1.11       12.51      5.45 o 
   8   5   0        3.34        5.01      5.13 o 
   0   6   0      398.55      395.72     12.15 o 
   1   6   0        7.40        0.28      5.08 o 
   2   6   0        9.53        0.00      6.02 o 
   3   6   0       95.97      103.28      8.60 o 
   4   6   0       41.32       37.40      7.16 o 
   5   6   0       15.80        9.86      6.15 o 
   6   6   0        0.13        5.23      6.34 o 
   7   6   0       13.17        1.12      6.36 o 
   1   7   0      397.67      391.46     14.11 o 
   2   7   0       13.17        8.12      6.79 o 
   3   7   0       83.17       82.90      8.38 o 
   4   7   0        0.81        3.52      6.05 o 
   5   7   0       15.98       23.12      6.25 o 
   6   7   0        6.67        5.05      6.01 o 
   0   8   0        8.00        1.53      7.17 o 
   1   8   0       18.85       20.73      7.55 o 
   2   8   0       30.93       33.43      7.73 o 
   3   8   0       19.07       22.82      6.90 o 
   4   8   0        7.58       13.39      6.42 o 
   5   8   0        0.04        6.46      6.46 o 
   1   9   0       23.34       29.73      7.91 o 
   2   9   0        0.09        5.58      6.99 o 
   3   9   0        0.51        7.13      7.13 o 
   4   9   0        5.77       10.13      6.11 o 
   0  10   0       19.17       25.74      8.07 o 
   1  10   0       10.02       22.68      6.98 o 
  -9   1   1        1.32        5.54      6.66 o 
  -8   1   1       20.14       24.15      7.59 o 
  -7   1   1        5.97        6.25      6.58 o 
  -6   1   1        0.55        5.92      5.92 o 
  -5   1   1       27.64       34.52      5.10 o 
  -4   1   1       62.63       56.15      4.60 o 
  -3   1   1       30.57       25.72      3.40 o 
  -2   1   1      117.32      123.60      4.64 o 
  -1   1   1     1072.73     1110.15      8.24 o 
   0   1   1     2114.41     1961.41    292.87 o 
   1   1   1      631.94      688.94      7.35 o 
   2   1   1      939.43      850.76     10.15 o 
   3   1   1        6.83       15.00      3.45 o 
   4   1   1      663.46      793.52     12.98 o 
   5   1   1        0.05        1.26      4.61 o 
   6   1   1       36.27       45.79      6.93 o 
   7   1   1        4.83        7.17      6.25 o 
   8   1   1        1.05        3.18      7.91 o 
   9   1   1        3.80        9.49      6.30 o 
  -9   2   1        3.91        3.70      6.42 o 
  -8   2   1       10.59        7.84      7.32 o 
  -7   2   1      123.63      110.57      9.84 o 
  -6   2   1      188.50      186.23      9.74 o 
  -5   2   1       74.90       81.72      6.37 o 
  -4   2   1      543.54      541.37     10.96 o 
  -3   2   1      156.38      160.59      5.99 o 
  -2   2   1      227.99      238.04      5.73 o 
  -1   2   1     1302.16     1189.51     10.41 o 
   0   2   1       86.29       83.56      4.07 o 
   1   2   1       35.65       25.30      3.08 o 
   2   2   1       55.35       50.42      3.88 o 
   3   2   1        1.03        5.46      2.80 o 
   4   2   1        0.08        2.90      4.03 o 
   5   2   1        4.50        1.06      5.51 o 
   6   2   1      174.19      190.29     10.94 o 
   7   2   1       73.42       72.13      8.27 o 
   8   2   1        2.11        4.02      6.90 o 
   9   2   1        0.88        8.62      6.17 o 
  -8   3   1        4.77        5.36      6.05 o 
  -7   3   1       32.77       23.83      7.66 o 
  -6   3   1      176.06      167.65     10.25 o 
  -5   3   1       45.52       57.52      6.58 o 
  -4   3   1       42.06       44.19      5.20 o 
  -3   3   1       32.90       33.08      4.49 o 
  -2   3   1      159.44      144.24      5.31 o 
  -1   3   1      272.92      282.13      6.39 o 
   0   3   1       30.56       26.49      2.40 o 
   1   3   1      162.50      157.84      5.49 o 
   2   3   1      693.99      736.38     10.86 o 
   3   3   1      254.36      262.63      8.30 o 
   4   3   1        2.16        3.62      4.18 o 
   5   3   1       21.92       26.31      5.81 o 
   6   3   1       16.58       14.35      6.67 o 
   7   3   1        9.44        8.76      6.67 o 
   8   3   1        3.99        0.44      6.72 o 
  -8   4   1        1.86        7.75      6.68 o 
  -7   4   1        5.60        2.56      6.25 o 
  -6   4   1       11.25       13.14      6.30 o 
  -5   4   1        0.08        4.80      6.20 o 
  -4   4   1       97.18       99.29      7.74 o 
  -3   4   1        2.90        4.14      4.14 o 
  -2   4   1      218.99      261.23      7.97 o 
  -1   4   1      798.24      896.15     12.35 o 
   0   4   1       36.31       33.06      2.65 o 
   1   4   1      962.17      974.66     13.26 o 
   2   4   1      156.48      181.51      7.04 o 
   3   4   1      251.24      237.38      8.84 o 
   4   4   1      197.46      197.66      8.99 o 
   5   4   1      157.13      143.74      9.09 o 
   6   4   1        4.08        3.44      6.12 o 
   7   4   1        0.12        3.03      6.15 o 
   8   4   1        1.13       10.22      5.24 o 
  -8   5   1        1.09        3.23      6.84 o 
  -7   5   1        4.66        5.91      7.15 o 
  -6   5   1       23.07       21.93      7.29 o 
  -5   5   1       45.96       42.22      8.35 o 
  -4   5   1        3.06        0.97      6.06 o 
  -3   5   1      198.69      193.79      9.42 o 
  -2   5   1       44.90       48.96      5.54 o 
  -1   5   1      184.00      174.34      7.50 o 
   0   5   1        1.77        8.40      3.91 o 
   1   5   1       20.76       20.05      4.35 o 
   2   5   1       52.78       40.99      6.47 o 
   3   5   1       37.85       39.47      6.12 o 
   4   5   1      186.83      183.93     10.37 o 
   5   5   1      369.06      370.57     13.75 o 
   6   5   1       12.49        5.50      6.23 o 
   7   5   1        0.25        3.78      5.08 o 
  -7   6   1        2.36        3.78      6.61 o 
  -6   6   1        6.05        5.10      7.43 o 
  -5   6   1       14.00       22.70      7.16 o 
  -4   6   1       20.19       16.54      7.26 o 
  -3   6   1      158.11      154.05     10.16 o 
  -2   6   1       12.71       18.26      5.54 o 
  -1   6   1       18.20       12.28      5.85 o 
   0   6   1       59.57       62.89      4.43 o 
   1   6   1      167.01      133.21      9.03 o 
   2   6   1      274.42      273.71     11.72 o 
   3   6   1       37.19       33.80      7.31 o 
   4   6   1        0.01        1.78      5.64 o 
   5   6   1       32.32       27.59      6.75 o 
   6   6   1        5.23        8.16      5.84 o 
   7   6   1        0.14        5.67      5.03 o 
  -6   7   1        0.06        7.58      7.58 o 
  -5   7   1        9.61        2.39      7.94 o 
  -4   7   1       48.58       53.62      8.57 o 
  -3   7   1        2.33        1.15      6.28 o 
  -2   7   1       10.20       16.14      6.99 o 
  -1   7   1       27.79       19.05      7.18 o 
   0   7   1       96.34       85.75      6.14 o 
   1   7   1     1359.52     1274.05     24.37 o 
   2   7   1       90.45       87.52      8.98 o 
   3   7   1        0.29        0.81      6.00 o 
   4   7   1       28.76       29.80      7.47 o 
   5   7   1        3.59       16.11      6.27 o 
   6   7   1       14.39       21.19      6.42 o 
  -5   8   1        0.14        7.65      7.01 o 
  -4   8   1        0.08        0.98      7.46 o 
  -3   8   1      104.08       95.51     10.97 o 
  -2   8   1        3.33        6.64      5.99 o 
  -1   8   1        7.13        9.92      6.76 o 
   0   8   1      148.35      132.24      7.32 o 
   1   8   1       38.10       30.23      7.13 o 
   2   8   1       11.93       11.73      6.98 o 
   3   8   1       40.25       58.12      7.80 o 
   4   8   1        0.01        0.46      6.51 o 
   5   8   1        3.42        6.01      5.69 o 
  -4   9   1        3.01       20.20      6.40 o 
  -3   9   1        1.21        2.48      7.75 o 
  -2   9   1       10.90       11.92      7.30 o 
  -1   9   1        5.21       22.71      7.09 o 
   0   9   1        0.03        0.56      5.12 o 
   1   9   1        0.30        1.88      7.30 o 
   2   9   1       14.88        1.47      7.87 o 
   3   9   1        0.13        2.40      6.31 o 
   4   9   1        5.82        9.12      6.93 o 
  -1  10   1       12.76       17.55      7.17 o 
   0  10   1        7.16        7.99      6.21 o 
   1  10   1        1.00        7.15      7.15 o 
  -9   0   2        1.03        1.88      6.42 o 
  -8   0   2        9.98        7.92      7.28 o 
  -7   0   2      133.89      137.39     10.35 o 
  -6   0   2      108.82      120.30      9.12 o 
  -5   0   2       65.70       57.97      6.30 o 
  -4   0   2       33.40       44.94      4.28 o 
  -3   0   2     1734.70     1724.17     15.39 o 
  -2   0   2       55.87       58.09      3.99 o 
  -1   0   2        3.56       26.50      3.57 o 
   0   0   2       39.75       51.43      2.03 o 
   1   0   2      127.67      132.30      3.94 o 
   2   0   2     4155.13     3832.91     20.88 o 
   3   0   2       31.30       29.03      3.59 o 
   4   0   2      334.98      341.04      9.46 o 
   5   0   2       24.32       31.13      5.11 o 
   6   0   2      253.28      263.42     11.99 o 
   7   0   2       19.57       30.33      6.86 o 
   8   0   2        0.75        4.24      7.18 o 
   9   0   2        0.04        1.46      7.10 o 
  -9   1   2        5.03       17.20      6.57 o 
  -8   1   2       28.50       31.36      7.45 o 
  -7   1   2       31.48       33.99      7.55 o 
  -6   1   2       63.99       48.26      7.67 o 
  -5   1   2      223.50      215.96      9.41 o 
  -4   1   2      945.91      986.45     14.08 o 
  -3   1   2      105.58      109.18      4.92 o 
  -2   1   2     5638.05     5213.49    101.68 o 
  -1   1   2     1024.53     1042.82      8.69 o 
   0   1   2       64.82       96.46      3.54 o 
   1   1   2     6451.17     5958.62    108.62 o 
   2   1   2      156.67      158.97      5.34 o 
   3   1   2     1828.54     1927.52     17.63 o 
   4   1   2      222.86      245.02      8.48 o 
   5   1   2      193.34      189.97      8.95 o 
   6   1   2        2.05        2.01      6.75 o 
   7   1   2       53.50       58.74      7.46 o 
   8   1   2        8.10        9.19      7.10 o 
   9   1   2        0.65        0.47      6.30 o 
  -9   2   2        8.57        7.28      7.28 o 
  -8   2   2        0.89        2.62      6.81 o 
  -7   2   2      239.16      250.44     12.49 o 
  -6   2   2       50.57       45.64      7.18 o 
  -5   2   2        0.03        2.98      4.94 o 
  -4   2   2      148.57      151.12      6.99 o 
  -3   2   2      268.38      284.17      7.74 o 
  -2   2   2      145.52      122.00      4.65 o 
  -1   2   2      953.27     1012.97     10.19 o 
   0   2   2     1777.38     1668.30    402.09 o 
   1   2   2        8.06        0.71      3.21 o 
   2   2   2      146.61      149.05      5.99 o 
   3   2   2      117.47      123.63      6.06 o 
   4   2   2       99.77       94.66      6.31 o 
   5   2   2      218.42      223.05     10.00 o 
   6   2   2      392.62      413.80     14.45 o 
   7   2   2        8.50        8.47      6.89 o 
   8   2   2       10.86        8.53      6.77 o 
  -8   3   2        4.14        3.56      7.12 o 
  -7   3   2       30.96       27.43      7.53 o 
  -6   3   2       40.62       40.15      7.50 o 
  -5   3   2      158.98      151.42      9.04 o 
  -4   3   2       14.66        9.98      4.69 o 
  -3   3   2      337.87      352.85      9.12 o 
  -2   3   2      169.88      163.25      5.73 o 
  -1   3   2      344.74      343.79      7.44 o 
   0   3   2        1.06        1.29      1.96 o 
   1   3   2       77.68       72.14      4.25 o 
   2   3   2      574.84      577.99     10.18 o 
   3   3   2       17.56       17.95      4.05 o 
   4   3   2      196.24      192.18      8.78 o 
   5   3   2       59.77       69.76      7.32 o 
   6   3   2       88.62       92.82      8.52 o 
   7   3   2        1.97        7.16      7.16 o 
   8   3   2        0.02       14.33      5.56 o 
  -8   4   2        4.00        1.82      6.70 o 
  -7   4   2        9.02       16.91      6.75 o 
  -6   4   2       34.03        8.94      8.44 o 
  -5   4   2      120.06      123.73      9.35 o 
  -4   4   2       84.20       88.10      6.72 o 
  -3   4   2       20.70       22.60      4.20 o 
  -2   4   2      103.41      104.15      6.04 o 
  -1   4   2       75.51       73.93      4.87 o 
   0   4   2      198.74      158.67      4.67 o 
   1   4   2       19.40       31.82      4.66 o 
   2   4   2        8.14        5.95      3.96 o 
   3   4   2      113.86       88.03      6.80 o 
   4   4   2       45.53       39.63      6.58 o 
   5   4   2       69.02       82.59      8.13 o 
   6   4   2        5.99       12.09      5.71 o 
   7   4   2       12.29       13.09      6.38 o 
   8   4   2        0.47        2.91      5.72 o 
  -8   5   2        0.09        6.63      6.63 o 
  -7   5   2        0.00        7.08      7.08 o 
  -6   5   2      108.47      104.84     10.21 o 
  -5   5   2       25.09       29.80      6.73 o 
  -4   5   2       53.83       52.89      8.16 o 
  -3   5   2       12.10       16.41      5.72 o 
  -2   5   2      149.73      166.26      7.84 o 
  -1   5   2      560.77      528.58     11.89 o 
   0   5   2      343.80      334.68      7.19 o 
   1   5   2      267.60      255.45      9.48 o 
   2   5   2       15.02       17.10      5.35 o 
   3   5   2      133.93      140.04      8.29 o 
   4   5   2       60.66       63.83      7.67 o 
   5   5   2      171.82      170.43     10.54 o 
   6   5   2       10.01       18.73      6.78 o 
   7   5   2        0.00        5.14      5.78 o 
  -7   6   2        2.72       11.22      6.26 o 
  -6   6   2      120.99      114.32     11.06 o 
  -5   6   2      112.95      128.93     10.25 o 
  -4   6   2       45.98       60.16      7.30 o 
  -3   6   2        2.56        7.38      6.32 o 
  -2   6   2      283.38      274.92     11.45 o 
  -1   6   2      174.11      172.68      8.96 o 
   0   6   2      233.70      223.69      8.96 o 
   1   6   2      114.54      111.28      8.11 o 
   2   6   2       21.10       22.99      6.97 o 
   3   6   2       43.11       44.85      7.16 o 
   4   6   2      178.12      159.36     10.82 o 
   5   6   2       95.74       97.48      8.74 o 
   6   6   2        4.49        0.00      6.09 o 
   7   6   2        0.47        0.40      5.31 o 
  -6   7   2       27.53       24.38      8.38 o 
  -5   7   2        0.89        3.28      7.11 o 
  -4   7   2        1.09       12.56      6.15 o 
  -3   7   2       43.46       38.31      8.54 o 
  -2   7   2      175.09      195.75     11.30 o 
  -1   7   2       70.37       81.86      7.78 o 
   0   7   2       97.70       98.61     11.24 o 
   1   7   2      166.97      187.20     11.42 o 
   2   7   2       28.41       25.37      7.63 o 
   3   7   2        0.24        3.27      6.28 o 
   4   7   2       11.71        3.86      7.31 o 
   5   7   2       47.81       61.42      8.90 o 
   6   7   2        0.03        1.24      6.14 o 
  -5   8   2       44.32       36.33      8.72 o 
  -4   8   2        3.41        2.43      7.60 o 
  -3   8   2       55.53       66.49      9.31 o 
  -2   8   2        8.12       17.30      6.61 o 
  -1   8   2        7.92        5.69      6.59 o 
   0   8   2       20.04       15.67      5.22 o 
   1   8   2        7.05        9.88      6.98 o 
   2   8   2       59.06       40.05      9.40 o 
   3   8   2       10.73       10.22      7.62 o 
   4   8   2       64.74       92.41      8.74 o 
   5   8   2        0.43        0.46      6.17 o 
  -4   9   2        1.70        0.00      7.49 o 
  -3   9   2       17.74        8.52      8.14 o 
  -2   9   2        1.44        5.78      7.30 o 
  -1   9   2        6.29        7.57      7.37 o 
   0   9   2       12.16       12.10      5.30 o 
   1   9   2        1.05       12.64      6.77 o 
   2   9   2        3.14        8.92      6.73 o 
   3   9   2        0.00        7.31      7.31 o 
  -1  10   2        0.35        7.58      7.58 o 
   0  10   2        3.29        7.83      5.30 o 
  -9   1   3        0.91        5.61      7.56 o 
  -8   1   3        3.37       11.42      6.42 o 
  -7   1   3       16.22       17.10      7.30 o 
  -6   1   3        0.16        0.30      5.90 o 
  -5   1   3      329.97      360.55     11.20 o 
  -4   1   3        0.09        3.70      3.84 o 
  -3   1   3      366.00      341.89      8.08 o 
  -2   1   3      664.70      642.05      9.04 o 
  -1   1   3     3063.41     3075.29     16.66 o 
   0   1   3     1278.97     1355.61     69.49 o 
   1   1   3       55.66       50.44      4.44 o 
   2   1   3        6.84        4.90      3.31 o 
   3   1   3       44.75       45.28      4.40 o 
   4   1   3       42.58       42.59      5.02 o 
   5   1   3        3.62        0.29      5.60 o 
   6   1   3        4.02       12.52      6.28 o 
   7   1   3       23.84       27.69      6.58 o 
   8   1   3        0.79        0.90      6.29 o 
  -9   2   3        1.52        5.50      6.18 o 
  -8   2   3       36.73       43.45      7.24 o 
  -7   2   3       72.69       89.92      8.62 o 
  -6   2   3        0.63        3.50      6.42 o 
  -5   2   3        1.07        3.06      5.10 o 
  -4   2   3        3.15        2.40      4.07 o 
  -3   2   3       17.81       15.18      3.68 o 
  -2   2   3       14.01       11.04      2.99 o 
  -1   2   3       57.13       53.24      3.49 o 
   0   2   3     1716.73     1605.48    396.23 o 
   1   2   3      284.00      308.20      7.83 o 
   2   2   3      212.52      206.46      6.77 o 
   3   2   3      470.88      524.66     10.38 o 
   4   2   3       76.17       56.77      5.92 o 
   5   2   3      192.67      195.44      9.90 o 
   6   2   3      134.57      117.34      9.85 o 
   7   2   3        2.96        6.65      6.65 o 
   8   2   3        5.55        0.44      6.82 o 
  -8   3   3        2.55       13.27      6.39 o 
  -7   3   3        3.55        7.55      6.10 o 
  -6   3   3       11.86        7.49      6.87 o 
  -5   3   3        2.86        5.05      5.76 o 
  -4   3   3      250.57      254.38      8.87 o 
  -3   3   3      281.75      284.47      8.46 o 
  -2   3   3      137.50      116.85      5.29 o 
  -1   3   3      116.22      126.51      5.39 o 
   0   3   3      622.51      602.60     40.75 o 
   1   3   3      188.14      196.86      6.97 o 
   2   3   3       46.85       47.38      4.69 o 
   3   3   3       89.15       85.83      6.31 o 
   4   3   3      124.96      123.44      7.89 o 
   5   3   3      192.79      183.44      9.91 o 
   6   3   3       28.12       32.92      6.75 o 
   7   3   3        6.62        1.23      6.31 o 
   8   3   3        0.98        6.42      6.66 o 
  -8   4   3        1.36        5.84      6.48 o 
  -7   4   3        8.83       10.49      6.43 o 
  -6   4   3       77.51       60.68      8.35 o 
  -5   4   3       83.83      102.71      8.62 o 
  -4   4   3      162.63      176.89      9.08 o 
  -3   4   3      159.96      185.42      7.99 o 
  -2   4   3      759.15      718.53     12.94 o 
  -1   4   3       49.48       50.45      4.58 o 
   0   4   3      508.75      564.68     29.13 o 
   1   4   3      425.97      477.92     11.12 o 
   2   4   3        0.35        4.27      4.27 o 
   3   4   3       80.61       88.94      6.83 o 
   4   4   3       12.83       11.70      6.24 o 
   5   4   3       18.51       13.45      6.99 o 
   6   4   3        4.79        2.67      6.35 o 
   7   4   3        1.57        4.53      6.00 o 
   8   4   3        0.88        4.55      5.91 o 
  -8   5   3        0.10        6.73      6.07 o 
  -7   5   3       12.53        0.89      6.88 o 
  -6   5   3      215.52      220.07     12.87 o 
  -5   5   3       74.60       68.90      9.65 o 
  -4   5   3        0.67        1.26      5.74 o 
  -3   5   3       16.27       18.44      5.30 o 
  -2   5   3        2.61        2.76      4.88 o 
  -1   5   3        0.07        0.45      4.15 o 
   0   5   3      143.39      138.80      5.45 o 
   1   5   3       42.94       49.13      6.31 o 
   2   5   3      140.77      135.54      8.04 o 
   3   5   3       24.97       29.93      5.84 o 
   4   5   3       29.52       39.99      7.42 o 
   5   5   3        3.86        1.51      6.38 o 
   6   5   3        4.06        6.04      5.63 o 
   7   5   3        3.56        1.27      6.15 o 
  -7   6   3        3.88        4.17      7.05 o 
  -6   6   3        4.89        5.43      7.24 o 
  -5   6   3        0.00        2.08      7.06 o 
  -4   6   3       17.00       16.99      6.78 o 
  -3   6   3      175.31      158.95     10.65 o 
  -2   6   3      183.71      169.07      9.97 o 
  -1   6   3       72.71       59.93      7.36 o 
   0   6   3       17.41       13.51      4.64 o 
   1   6   3       58.73       61.85      7.38 o 
   2   6   3      167.54      182.38     10.25 o 
   3   6   3       27.14       23.70      7.57 o 
   4   6   3       18.04       13.38      7.01 o 
   5   6   3       16.19       21.50      7.41 o 
   6   6   3        1.25        5.90      6.37 o 
   7   6   3        2.16        1.61      5.52 o 
  -6   7   3        2.18        1.92      6.49 o 
  -5   7   3       26.02       43.30      7.53 o 
  -4   7   3        0.00        8.62      5.92 o 
  -3   7   3       98.08       91.62      9.75 o 
  -2   7   3      872.96      916.91     21.50 o 
  -1   7   3       76.05       66.39      8.16 o 
   0   7   3        6.59        7.25      8.13 o 
   1   7   3       20.96        7.50      7.86 o 
   2   7   3       12.70       18.09      7.20 o 
   3   7   3       92.65       98.55      9.86 o 
   4   7   3        6.93       11.12      6.37 o 
   5   7   3        0.58        4.46      6.72 o 
   6   7   3        6.37        4.70      6.64 o 
  -5   8   3        0.12        2.99      7.32 o 
  -4   8   3       33.36       38.18      8.04 o 
  -3   8   3        6.97       13.17      6.74 o 
  -2   8   3       17.73        6.42      7.73 o 
  -1   8   3      130.42      120.58     10.25 o 
   0   8   3        0.00        0.94      4.67 o 
   1   8   3        5.72        0.00      7.30 o 
   2   8   3      105.12      124.37     11.08 o 
   3   8   3        0.19        5.26      7.43 o 
   4   8   3        0.01        6.22      6.65 o 
   5   8   3        0.03        6.74      6.74 o 
  -4   9   3        2.85        0.51      7.32 o 
  -3   9   3       10.97        4.01      7.71 o 
  -2   9   3        0.33        7.31      7.03 o 
  -1   9   3        1.28        4.33      7.29 o 
   0   9   3        7.27       14.24      5.42 o 
   1   9   3       14.69       36.25      8.08 o 
   2   9   3        0.61        7.08      7.08 o 
   3   9   3        0.87        1.51      7.12 o 
  -9   0   4        0.14        2.71      6.07 o 
  -8   0   4        4.16        8.49      7.26 o 
  -7   0   4       33.34       33.04      7.04 o 
  -6   0   4        6.10        5.99      6.24 o 
  -5   0   4       74.94       66.21      6.17 o 
  -4   0   4      151.80      148.49      6.72 o 
  -3   0   4      790.67      793.15     11.50 o 
  -2   0   4     4765.15     4809.19     25.32 o 
  -1   0   4    52593.63    52034.09    361.16 o 
   0   0   4     1308.81     1182.37     48.01 o 
   1   0   4      482.59      443.78      8.82 o 
   2   0   4      860.36      828.79     11.52 o 
   3   0   4      941.01     1076.74     14.06 o 
   4   0   4      543.64      515.25     11.75 o 
   5   0   4        6.09        4.96      5.52 o 
   6   0   4       47.62       52.95      7.92 o 
   7   0   4        6.75       11.67      6.10 o 
   8   0   4        0.68        6.06      7.10 o 
  -9   1   4        2.87        6.03      6.42 o 
  -8   1   4       43.91       45.57      9.18 o 
  -7   1   4       16.72       17.85      7.05 o 
  -6   1   4       31.68       31.42      7.33 o 
  -5   1   4      151.31      163.65      8.79 o 
  -4   1   4      177.75      178.23      7.89 o 
  -3   1   4      164.66      149.61      6.05 o 
  -2   1   4       76.51       74.19      4.25 o 
  -1   1   4      543.28      463.90      7.73 o 
   0   1   4      485.51      444.37     71.54 o 
   1   1   4      515.23      518.01      9.60 o 
   2   1   4      879.81      843.97     11.89 o 
   3   1   4      269.18      221.52      7.88 o 
   4   1   4       97.60       85.32      6.42 o 
   5   1   4       87.95       79.55      7.10 o 
   6   1   4        1.28        3.08      6.16 o 
   7   1   4       21.55       21.49      7.56 o 
   8   1   4        0.17        7.03      7.03 o 
  -9   2   4        0.87        7.31      6.17 o 
  -8   2   4        2.20        2.22      7.28 o 
  -7   2   4        3.95        5.47      6.25 o 
  -6   2   4        6.51        9.81      6.77 o 
  -5   2   4       82.23       71.82      7.34 o 
  -4   2   4       53.48       53.72      5.27 o 
  -3   2   4        5.81        7.64      3.51 o 
  -2   2   4       41.27       36.18      3.63 o 
  -1   2   4      645.73      736.94     10.20 o 
   0   2   4       79.84       82.82      3.99 o 
   1   2   4      262.22      242.70      7.87 o 
   2   2   4      187.58      195.19      7.21 o 
   3   2   4       92.84       80.18      6.11 o 
   4   2   4       53.06       62.05      6.20 o 
   5   2   4       10.59        8.71      6.10 o 
   6   2   4        0.01        6.25      6.25 o 
   7   2   4        1.79        6.45      6.45 o 
   8   2   4       10.31        9.44      7.26 o 
  -8   3   4        1.22        2.62      6.48 o 
  -7   3   4        0.08        7.21      5.62 o 
  -6   3   4       36.68       23.69      7.89 o 
  -5   3   4        1.49        2.55      5.91 o 
  -4   3   4      122.15      120.35      7.23 o 
  -3   3   4      362.08      368.48      9.67 o 
  -2   3   4        4.65        3.20      2.99 o 
  -1   3   4      105.89      117.05      5.45 o 
   0   3   4       16.35       19.48      4.65 o 
   1   3   4     1040.61     1234.80     16.04 o 
   2   3   4      398.73      480.13     10.41 o 
   3   3   4       52.53       43.86      5.38 o 
   4   3   4       25.55       22.58      5.71 o 
   5   3   4      126.31      112.51      9.00 o 
   6   3   4       10.56       13.28      5.65 o 
   7   3   4        7.45        3.97      6.76 o 
   8   3   4        4.40       11.95      5.78 o 
  -8   4   4        3.47        5.30      6.77 o 
  -7   4   4       21.87       23.00      6.83 o 
  -6   4   4        8.80        1.51      6.74 o 
  -5   4   4        2.11       10.17      5.66 o 
  -4   4   4        1.48        6.62      5.65 o 
  -3   4   4      295.68      266.41      9.79 o 
  -2   4   4      185.37      204.82      7.83 o 
  -1   4   4        1.03        0.95      3.76 o 
   0   4   4      856.20      822.22    143.33 o 
   1   4   4       13.48       14.18      4.61 o 
   2   4   4       97.71      114.05      7.25 o 
   3   4   4        0.20        5.10      4.90 o 
   4   4   4      288.72      291.45     11.63 o 
   5   4   4       11.08       13.65      5.84 o 
   6   4   4       32.52       35.24      7.30 o 
   7   4   4        0.21        2.40      5.92 o 
  -8   5   4        0.69        5.31      6.50 o 
  -7   5   4       40.33       66.42      8.50 o 
  -6   5   4      134.63      142.59     10.74 o 
  -5   5   4        0.21        6.92      6.34 o 
  -4   5   4        0.15        7.22      5.79 o 
  -3   5   4       84.06       83.71      7.32 o 
  -2   5   4       80.22       68.65      6.73 o 
  -1   5   4       57.44       65.57      6.22 o 
   0   5   4       61.10       83.20      7.38 o 
   1   5   4       32.98       27.97      6.16 o 
   2   5   4        5.07       14.91      5.81 o 
   3   5   4       40.32       46.95      7.28 o 
   4   5   4      219.95      227.23     12.13 o 
   5   5   4       17.93       18.41      6.99 o 
   6   5   4        0.05        6.05      5.09 o 
   7   5   4        3.07        5.29      5.84 o 
  -7   6   4        0.36        3.21      6.76 o 
  -6   6   4        3.97        0.43      6.89 o 
  -5   6   4        6.32       11.20      6.72 o 
  -4   6   4       39.65       43.38      7.72 o 
  -3   6   4        4.16        0.33      6.43 o 
  -2   6   4        0.68        5.73      6.35 o 
  -1   6   4      190.83      211.78     10.48 o 
   0   6   4        2.11        1.01      4.16 o 
   1   6   4        0.86        1.60      6.26 o 
   2   6   4       98.51       93.51      9.40 o 
   3   6   4       55.78       63.21      9.22 o 
   4   6   4       24.03        4.98      7.86 o 
   5   6   4        4.12        2.17      7.36 o 
   6   6   4       15.60       27.87      6.54 o 
  -6   7   4        5.38        0.96      7.39 o 
  -5   7   4        5.48       12.48      7.03 o 
  -4   7   4       47.46       54.63      8.42 o 
  -3   7   4       15.32       24.81      7.24 o 
  -2   7   4      220.86      204.15     11.98 o 
  -1   7   4       20.44       17.17      7.24 o 
   0   7   4      289.93      279.69      9.56 o 
   1   7   4        4.29        6.65      6.91 o 
   2   7   4       57.54       54.20      8.60 o 
   3   7   4        2.16        7.08      7.08 o 
   4   7   4       13.01       11.14      7.97 o 
   5   7   4        4.74        5.09      7.23 o 
   6   7   4        0.53        1.74      6.20 o 
  -5   8   4        3.56       17.73      7.24 o 
  -4   8   4       15.87       24.48      8.42 o 
  -3   8   4       10.46       15.96      7.63 o 
  -2   8   4        0.01        6.93      6.78 o 
  -1   8   4       11.82       22.98      6.99 o 
   0   8   4       69.94       75.93      6.60 o 
   1   8   4       36.06       24.15      8.84 o 
   2   8   4        9.77       26.36      7.71 o 
   3   8   4        1.62        1.51      7.30 o 
   4   8   4        0.36        6.90      7.62 o 
  -3   9   4        2.05        7.46      7.27 o 
  -2   9   4       16.65       30.19      7.93 o 
  -1   9   4        0.00        7.71      7.16 o 
   0   9   4        5.87        5.87      5.52 o 
   1   9   4        4.63        7.06      7.01 o 
   2   9   4        0.64       13.90      6.48 o 
   3   9   4       10.69        9.21      6.64 o 
  -9   1   5        7.24        0.93      6.87 o 
  -8   1   5        2.98        0.00      7.11 o 
  -7   1   5        0.86        6.60      6.60 o 
  -6   1   5        8.33       10.76      6.79 o 
  -5   1   5       16.94       17.74      6.14 o 
  -4   1   5       65.02       61.85      5.89 o 
  -3   1   5      121.32      109.98      6.24 o 
  -2   1   5      333.44      329.89      7.36 o 
  -1   1   5      193.91      182.35      5.98 o 
   0   1   5      216.22      165.98     39.30 o 
   1   1   5      149.97      128.28      6.43 o 
   2   1   5       32.74       38.75      4.76 o 
   3   1   5      468.97      496.64     10.72 o 
   4   1   5        5.75        6.01      4.54 o 
   5   1   5       39.25       47.44      6.48 o 
   6   1   5        2.12       10.03      5.60 o 
   7   1   5        0.31        0.40      6.51 o 
   8   1   5        3.42        9.89      5.73 o 
  -9   2   5       10.93       13.05      7.06 o 
  -8   2   5       70.20       64.71      8.73 o 
  -7   2   5       97.15       80.12      8.91 o 
  -6   2   5       40.76       41.48      7.74 o 
  -5   2   5      209.08      203.00      9.94 o 
  -4   2   5       33.46       29.13      5.55 o 
  -3   2   5       26.60       15.31      4.09 o 
  -2   2   5      117.20      113.38      5.44 o 
  -1   2   5       66.01       84.34      4.86 o 
   0   2   5      123.16      148.07     16.38 o 
   1   2   5       15.64       11.89      4.30 o 
   2   2   5        2.01        3.95      3.95 o 
   3   2   5        0.32        0.66      4.05 o 
   4   2   5        0.28        2.03      5.30 o 
   5   2   5      206.56      206.69     10.21 o 
   6   2   5       72.15       54.79      7.17 o 
   7   2   5        3.01        3.92      5.43 o 
   8   2   5        0.37        3.68      5.72 o 
  -8   3   5       21.25       27.16      7.21 o 
  -7   3   5       76.98       68.08      8.85 o 
  -6   3   5       11.67        7.32      7.57 o 
  -5   3   5        2.95        1.17      5.98 o 
  -4   3   5        0.35        2.37      4.65 o 
  -3   3   5       60.87       61.66      5.01 o 
  -2   3   5       13.87       16.95      3.85 o 
  -1   3   5       26.72       25.14      4.37 o 
   0   3   5       63.98       65.75      3.94 o 
   1   3   5      503.51      593.77     12.24 o 
   2   3   5       41.74       47.60      5.59 o 
   3   3   5        0.30        5.37      4.52 o 
   4   3   5       13.30       16.95      5.66 o 
   5   3   5       44.27       48.36      7.10 o 
   6   3   5       11.10       14.36      6.19 o 
   7   3   5        4.13        7.36      5.81 o 
   8   3   5        2.00        7.04      4.80 o 
  -8   4   5        3.39        3.07      7.03 o 
  -7   4   5        3.21        3.75      6.20 o 
  -6   4   5        7.03       11.62      6.02 o 
  -5   4   5       47.13       52.01      8.00 o 
  -4   4   5        3.00        9.20      5.26 o 
  -3   4   5       44.75       47.48      5.82 o 
  -2   4   5      331.33      333.39      9.68 o 
  -1   4   5       16.79       23.94      4.52 o 
   0   4   5      331.32      316.67     52.52 o 
   1   4   5      113.54      126.31      7.62 o 
   2   4   5      134.81      136.43      8.11 o 
   3   4   5      215.71      198.30      9.75 o 
   4   4   5      194.49      186.24     10.60 o 
   5   4   5        1.82        6.90      4.95 o 
   6   4   5        0.74        1.89      6.16 o 
   7   4   5        2.05        5.52      5.52 o 
  -8   5   5        1.86        3.47      6.52 o 
  -7   5   5       26.12       26.61      7.80 o 
  -6   5   5       48.92       51.54      8.52 o 
  -5   5   5        0.01        6.99      6.99 o 
  -4   5   5      114.79      108.48      8.62 o 
  -3   5   5        5.94        5.91      5.91 o 
  -2   5   5       58.94       66.03      6.20 o 
  -1   5   5        0.40        4.96      4.96 o 
   0   5   5       15.59       11.48      5.68 o 
   1   5   5       40.44       39.20      7.07 o 
   2   5   5       70.56       75.90      7.98 o 
   3   5   5      226.69      213.99     11.01 o 
   4   5   5      302.00      310.85     12.97 o 
   5   5   5       10.66        8.73      6.69 o 
   6   5   5        0.03        5.86      5.86 o 
   7   5   5        4.67        0.79      5.56 o 
  -7   6   5        0.28        0.88      6.95 o 
  -6   6   5        5.28        6.68      7.09 o 
  -5   6   5        3.01        4.97      6.47 o 
  -4   6   5       47.10       38.52      7.82 o 
  -3   6   5        1.24        6.55      6.55 o 
  -2   6   5        4.26        2.82      5.73 o 
  -1   6   5        8.42        4.89      6.13 o 
   0   6   5       80.15       80.87      5.96 o 
   1   6   5      210.96      224.04     12.07 o 
   2   6   5       21.67       24.25      7.33 o 
   3   6   5        4.03        5.66      6.47 o 
   4   6   5       50.29       54.28      8.32 o 
   5   6   5        3.28        9.76      6.33 o 
   6   6   5        0.00        6.12      6.12 o 
  -6   7   5        6.34        2.79      6.78 o 
  -5   7   5        8.02        6.88      8.14 o 
  -4   7   5        0.16        7.75      7.16 o 
  -3   7   5        0.97        0.78      7.02 o 
  -2   7   5       32.68       34.88      7.79 o 
  -1   7   5       82.24       95.54      8.50 o 
   0   7   5      906.38      989.42     16.01 o 
   1   7   5       55.19       52.33      8.28 o 
   2   7   5        1.12        1.29      6.42 o 
   3   7   5       14.03       16.63      7.65 o 
   4   7   5        0.65       12.84      6.65 o 
   5   7   5       24.57       14.12      8.64 o 
  -5   8   5        0.05        0.00      6.68 o 
  -4   8   5       45.25       49.41      9.04 o 
  -3   8   5        1.71        9.54      6.73 o 
  -2   8   5       11.12       21.86      6.96 o 
  -1   8   5       85.89       82.11     10.06 o 
   0   8   5       49.54       42.92      6.23 o 
   1   8   5       11.58        3.75      7.60 o 
   2   8   5       18.81       22.48      8.20 o 
   3   8   5        0.00        1.02      6.80 o 
   4   8   5        2.73        0.52      6.59 o 
  -3   9   5        1.80        8.85      6.57 o 
  -2   9   5        0.01        0.47      7.10 o 
  -1   9   5        1.12        4.80      7.32 o 
   0   9   5        0.74        0.55      5.23 o 
   1   9   5        9.11       11.10      7.58 o 
   2   9   5        0.18        7.85      7.85 o 
  -9   0   6        2.49        2.48      5.81 o 
  -8   0   6       21.97       10.82      6.86 o 
  -7   0   6       51.27       46.60      7.41 o 
  -6   0   6       14.21       16.59      5.85 o 
  -5   0   6       21.53       15.22      6.35 o 
  -4   0   6      317.14      309.37      9.97 o 
  -3   0   6      224.48      214.35      9.35 o 
  -2   0   6        7.45       12.42      4.21 o 
  -1   0   6      616.34      476.83      9.09 o 
   0   0   6       71.94       73.46     13.72 o 
   1   0   6     1904.83     1682.08     19.46 o 
   2   0   6       74.48       89.75      5.90 o 
   3   0   6      177.28      204.53      8.61 o 
   4   0   6        5.39       13.48      4.94 o 
   5   0   6      148.91      155.88      9.08 o 
   6   0   6       29.76       23.60      7.15 o 
   7   0   6        0.26        4.85      6.62 o 
   8   0   6        0.02        5.79      5.79 o 
  -9   1   6       13.19        7.25      7.25 o 
  -8   1   6       28.95       27.02      7.43 o 
  -7   1   6        4.65        1.92      6.51 o 
  -6   1   6       56.57       59.08      7.66 o 
  -5   1   6      230.65      240.51     10.88 o 
  -4   1   6        2.57        2.62      4.60 o 
  -3   1   6      707.87      681.39     12.54 o 
  -2   1   6      425.96      416.80      8.83 o 
  -1   1   6        9.84       10.62      3.35 o 
   0   1   6     1198.08     1020.52    161.44 o 
   1   1   6       74.25       63.08      5.47 o 
   2   1   6     1138.60     1192.91     16.24 o 
   3   1   6       41.42       36.06      5.19 o 
   4   1   6       79.49       75.22      6.90 o 
   5   1   6        2.73        8.09      5.90 o 
   6   1   6       58.94       50.31      7.39 o 
   7   1   6        6.49        2.32      6.02 o 
   8   1   6        2.12        2.04      5.70 o 
  -9   2   6        0.25        8.39      6.33 o 
  -8   2   6       59.15       55.19      8.93 o 
  -7   2   6       10.78        4.85      6.12 o 
  -6   2   6       22.35       25.61      7.51 o 
  -5   2   6       76.04       81.19      8.36 o 
  -4   2   6       99.42      115.23      7.52 o 
  -3   2   6      137.42      138.26      6.89 o 
  -2   2   6       39.42       34.99      4.27 o 
  -1   2   6      349.50      378.68      8.91 o 
   0   2   6       11.86        9.38      3.17 o 
   1   2   6       72.92       79.36      5.70 o 
   2   2   6        0.98        3.73      4.04 o 
   3   2   6      121.98      109.48      7.34 o 
   4   2   6      328.70      331.77     11.28 o 
   5   2   6      242.19      238.79     10.45 o 
   6   2   6       11.69        8.32      6.02 o 
   7   2   6        7.16        1.52      5.75 o 
   8   2   6        4.72        3.07      5.58 o 
  -8   3   6        9.89        1.31      6.80 o 
  -7   3   6       29.54       26.56      7.86 o 
  -6   3   6       30.03       28.14      7.41 o 
  -5   3   6        7.84        9.47      6.14 o 
  -4   3   6       99.80      114.11      8.04 o 
  -3   3   6      124.19      108.72      6.58 o 
  -2   3   6      178.62      188.05      7.59 o 
  -1   3   6      140.72      166.84      7.08 o 
   0   3   6        0.11        4.84      3.06 o 
   1   3   6      228.58      228.76      8.78 o 
   2   3   6        8.67        7.04      5.00 o 
   3   3   6       28.13       38.37      5.84 o 
   4   3   6       85.39       97.12      7.54 o 
   5   3   6      115.32      100.30      8.58 o 
   6   3   6        0.07        7.08      5.17 o 
   7   3   6        0.02        8.59      4.90 o 
  -8   4   6        2.97        6.91      6.50 o 
  -7   4   6       19.12       24.27      6.57 o 
  -6   4   6      100.97      110.31      9.28 o 
  -5   4   6       21.37       21.49      6.78 o 
  -4   4   6       18.65       17.88      5.87 o 
  -3   4   6       42.60       43.01      6.08 o 
  -2   4   6        4.01        1.55      4.45 o 
  -1   4   6       47.03       53.67      5.32 o 
   0   4   6        0.81        1.00      3.49 o 
   1   4   6        4.10       12.96      4.97 o 
   2   4   6       35.76       40.18      6.45 o 
   3   4   6       11.64       23.44      6.07 o 
   4   4   6       57.01       63.48      7.56 o 
   5   4   6        0.43        1.38      5.45 o 
   6   4   6       11.57        1.84      6.08 o 
   7   4   6        0.49        6.62      5.10 o 
  -7   5   6       34.77       32.91      7.03 o 
  -6   5   6       12.33       15.58      6.92 o 
  -5   5   6        6.25        6.28      6.56 o 
  -4   5   6        5.49        6.80      5.87 o 
  -3   5   6        6.71        9.19      5.65 o 
  -2   5   6      215.85      222.43      9.81 o 
  -1   5   6       36.57       33.53      6.42 o 
   0   5   6       86.26       84.01      6.05 o 
   1   5   6        8.54        1.53      6.16 o 
   2   5   6       61.78       65.68      7.10 o 
   3   5   6       79.17       86.61      7.96 o 
   4   5   6       91.76       94.18      8.42 o 
   5   5   6       18.05       19.38      6.75 o 
   6   5   6        0.63        1.54      5.60 o 
  -7   6   6       68.22       65.82      8.02 o 
  -6   6   6       41.18       40.90      7.33 o 
  -5   6   6       14.64       15.73      6.92 o 
  -4   6   6        1.46        3.04      6.07 o 
  -3   6   6      237.26      238.13     12.16 o 
  -2   6   6       46.77       37.34      7.58 o 
  -1   6   6       98.83      123.36      9.06 o 
   0   6   6       13.03       12.50      4.98 o 
   1   6   6       22.88       43.26      7.13 o 
   2   6   6        8.34       11.41      6.17 o 
   3   6   6      115.70      116.23      9.67 o 
   4   6   6       37.03       29.10      6.93 o 
   5   6   6        0.70        3.63      5.71 o 
   6   6   6        0.07        3.90      5.09 o 
  -6   7   6        0.01        5.97      6.74 o 
  -5   7   6        1.56        5.46      6.93 o 
  -4   7   6       25.14       23.16      8.32 o 
  -3   7   6       86.36       97.83      9.53 o 
  -2   7   6       47.07       40.04      7.99 o 
  -1   7   6       74.08       81.17      9.09 o 
   0   7   6       59.71       65.93      6.31 o 
   1   7   6        6.91        4.56      6.53 o 
   2   7   6        0.59       10.66      5.97 o 
   3   7   6       26.81       24.27      7.54 o 
   4   7   6       30.41       37.50      7.55 o 
   5   7   6        0.34        7.45      6.14 o 
  -5   8   6        1.00        7.55      5.50 o 
  -4   8   6       23.95       13.12      7.73 o 
  -3   8   6        9.57        2.24      7.16 o 
  -2   8   6        0.12        0.90      7.08 o 
  -1   8   6        8.47        4.80      7.82 o 
   0   8   6        3.33        9.02     10.91 o 
   1   8   6       20.04       27.15      7.58 o 
   2   8   6       13.70        7.38      7.94 o 
   3   8   6       31.24       37.67      7.74 o 
   4   8   6        0.48        6.41      6.41 o 
  -3   9   6        1.06        0.96      7.27 o 
  -2   9   6        4.15        9.03      6.88 o 
  -1   9   6       13.34       23.75      7.57 o 
   0   9   6        0.01        2.52      4.79 o 
   1   9   6        1.25        2.01      7.35 o 
   2   9   6        0.23        1.01      6.72 o 
  -9   1   7        1.05        9.47      5.96 o 
  -8   1   7        6.09        6.20      6.68 o 
  -7   1   7        0.03        9.28      6.11 o 
  -6   1   7       87.61       85.63      8.37 o 
  -5   1   7        0.09        3.33      5.98 o 
  -4   1   7       52.19       67.01      6.63 o 
  -3   1   7      238.55      225.42      8.94 o 
  -2   1   7     1085.82     1050.41     14.48 o 
  -1   1   7      388.32      354.52      8.69 o 
   0   1   7       41.58       57.88     22.34 o 
   1   1   7        8.42        7.41      4.39 o 
   2   1   7        1.94        3.96      4.48 o 
   3   1   7       48.64       58.87      5.90 o 
   4   1   7        0.77        0.81      5.19 o 
   5   1   7        0.66        1.86      5.55 o 
   6   1   7       14.20        3.10      5.82 o 
   7   1   7        0.14        5.47      5.47 o 
  -8   2   7       13.52       10.39      6.87 o 
  -7   2   7        0.00        8.18      6.15 o 
  -6   2   7        1.56        3.32      6.40 o 
  -5   2   7        4.66       10.65      6.26 o 
  -4   2   7        0.29        5.73      5.23 o 
  -3   2   7       16.59        9.03      4.70 o 
  -2   2   7        1.07        1.57      3.77 o 
  -1   2   7      417.44      403.12      9.74 o 
   0   2   7       39.52       36.07      5.59 o 
   1   2   7       71.22       77.92      5.93 o 
   2   2   7       61.39       68.43      6.51 o 
   3   2   7       27.85       32.29      5.74 o 
   4   2   7      103.31      101.41      7.95 o 
   5   2   7       84.90       90.86      7.59 o 
   6   2   7        0.21        5.87      5.87 o 
   7   2   7        4.64        1.82      5.41 o 
  -8   3   7        0.77        3.92      6.40 o 
  -7   3   7        2.10        6.73      6.73 o 
  -6   3   7        3.03        2.34      6.82 o 
  -5   3   7      109.56      133.74      9.33 o 
  -4   3   7       55.59       47.61      7.30 o 
  -3   3   7       26.49       30.07      5.10 o 
  -2   3   7      104.21      111.95      6.77 o 
  -1   3   7      261.69      288.98      9.84 o 
   0   3   7       81.36      109.23     16.74 o 
   1   3   7       15.68       16.26      4.98 o 
   2   3   7       46.67       46.92      6.28 o 
   3   3   7      128.11      130.61      8.25 o 
   4   3   7      100.24       99.89      8.37 o 
   5   3   7       15.05        2.95      6.32 o 
   6   3   7        2.43        4.50      5.34 o 
   7   3   7        0.09        3.54      5.13 o 
  -8   4   7        6.26        1.70      6.84 o 
  -7   4   7       31.03       41.31      6.87 o 
  -6   4   7       24.63       31.53      7.41 o 
  -5   4   7       33.39       16.40      8.29 o 
  -4   4   7      105.36      113.27      8.50 o 
  -3   4   7      267.79      247.11     10.19 o 
  -2   4   7       12.42        6.51      5.33 o 
  -1   4   7       80.48       85.17      6.87 o 
   0   4   7      297.79      261.35     15.75 o 
   1   4   7        1.99        3.64      5.55 o 
   2   4   7       19.89       20.02      6.36 o 
   3   4   7       17.77       10.68      6.90 o 
   4   4   7        3.63        7.46      5.50 o 
   5   4   7        3.22        8.91      4.93 o 
   6   4   7        0.22        5.41      5.41 o 
   7   4   7        1.87        5.86      4.91 o 
  -7   5   7       63.33       66.63      7.65 o 
  -6   5   7       17.15       21.01      7.16 o 
  -5   5   7        2.11        3.36      6.27 o 
  -4   5   7        0.79        6.09      6.09 o 
  -3   5   7        3.54        0.61      5.35 o 
  -2   5   7        0.97        2.48      5.09 o 
  -1   5   7       32.31       27.01      6.75 o 
   0   5   7        6.42        7.02      5.76 o 
   1   5   7       45.16       47.36      6.66 o 
   2   5   7       33.25       33.22      6.70 o 
   3   5   7       11.87       24.28      5.98 o 
   4   5   7        1.65        5.63      5.84 o 
   5   5   7        1.11        4.34      5.17 o 
   6   5   7        2.25        3.95      5.16 o 
  -7   6   7        0.04        6.82      6.82 o 
  -6   6   7        0.02        2.61      6.02 o 
  -5   6   7        2.14        1.64      6.87 o 
  -4   6   7       61.53       68.41      8.28 o 
  -3   6   7       84.79       87.77      8.67 o 
  -2   6   7       23.37       35.56      6.57 o 
  -1   6   7        6.23       15.06      5.64 o 
   0   6   7       50.57       40.03      5.43 o 
   1   6   7       47.04       55.67      6.90 o 
   2   6   7        9.88        2.14      5.97 o 
   3   6   7       16.32       25.73      6.18 o 
   4   6   7       12.97       12.19      6.58 o 
   5   6   7        0.44        6.05      5.05 o 
  -6   7   7       10.76       11.65      7.14 o 
  -5   7   7        0.19        1.77      6.54 o 
  -4   7   7       59.88       59.16      9.00 o 
  -3   7   7      280.56      274.94     13.77 o 
  -2   7   7       42.28       42.24      7.73 o 
  -1   7   7        0.07        2.67      6.96 o 
   0   7   7       29.12       30.98      5.10 o 
   1   7   7       12.96       17.06      6.58 o 
   2   7   7       58.89       66.07      8.73 o 
   3   7   7        2.78        3.73      5.82 o 
   4   7   7        3.50        1.65      6.29 o 
   5   7   7        2.76        3.11      5.58 o 
  -4   8   7        3.57        5.46      6.42 o 
  -3   8   7        8.63        6.63      6.63 o 
  -2   8   7       49.44       52.75      8.57 o 
  -1   8   7        4.11       10.79      6.79 o 
   0   8   7        3.59        3.17      5.10 o 
   1   8   7       49.49       60.09      9.11 o 
   2   8   7        2.80        4.79      7.57 o 
   3   8   7        0.89        0.96      6.38 o 
  -2   9   7        2.60        4.58      6.64 o 
  -1   9   7        1.55        5.54      6.69 o 
   0   9   7        6.88        5.62      4.92 o 
   1   9   7        0.20        0.96      6.04 o 
  -8   0   8        7.84        1.91      5.92 o 
  -7   0   8        0.02        0.38      5.71 o 
  -6   0   8       10.83       10.45      6.27 o 
  -5   0   8        9.53        1.76      6.43 o 
  -4   0   8       91.36       91.92      7.65 o 
  -3   0   8     1427.82     1461.82     20.13 o 
  -2   0   8     6160.29     5735.58     37.02 o 
  -1   0   8      235.65      215.02      8.48 o 
   0   0   8       54.77       47.46      4.71 o 
   1   0   8      341.35      326.43     12.33 o 
   2   0   8      226.76      257.98      9.97 o 
   3   0   8      235.94      274.97     10.66 o 
   4   0   8        0.03       16.40      5.45 o 
   5   0   8        3.81        0.96      5.57 o 
   6   0   8        8.13        0.00      5.81 o 
   7   0   8        0.85        4.04      5.16 o 
  -8   1   8        7.08        3.65      6.73 o 
  -7   1   8        0.51        0.77      6.09 o 
  -6   1   8       16.89       18.69      6.81 o 
  -5   1   8       22.11       34.32      6.87 o 
  -4   1   8        8.10        7.47      5.88 o 
  -3   1   8       94.32      100.67      7.42 o 
  -2   1   8      199.37      150.89      7.74 o 
  -1   1   8      139.94      142.47      7.22 o 
   0   1   8      101.78       85.05      9.96 o 
   1   1   8      219.79      203.86      9.57 o 
   2   1   8       55.92       71.36      7.07 o 
   3   1   8        4.08        0.80      5.35 o 
   4   1   8       23.39       22.68      6.26 o 
   5   1   8        3.53        2.50      5.25 o 
   6   1   8       14.35        2.02      6.27 o 
   7   1   8        0.06        4.93      4.41 o 
  -8   2   8        7.69        5.11      6.17 o 
  -7   2   8        4.15       11.24      6.53 o 
  -6   2   8       23.10       28.55      7.62 o 
  -5   2   8        3.93       17.60      6.43 o 
  -4   2   8        6.38        8.38      5.68 o 
  -3   2   8       19.62       36.70      5.79 o 
  -2   2   8       43.08       30.89      5.64 o 
  -1   2   8        2.44        1.57      4.33 o 
   0   2   8       51.24       42.63      7.50 o 
   1   2   8       15.67       12.35      5.60 o 
   2   2   8       62.38       76.08      7.15 o 
   3   2   8       47.28       49.55      6.30 o 
   4   2   8       18.55       15.45      5.81 o 
   5   2   8        5.00       16.21      5.39 o 
   6   2   8        0.91        0.00      5.52 o 
   7   2   8        7.49        9.49      4.73 o 
  -8   3   8        4.70        8.67      6.42 o 
  -7   3   8        4.23        1.31      7.19 o 
  -6   3   8        0.14       13.74      5.39 o 
  -5   3   8       12.27       18.40      6.62 o 
  -4   3   8       46.52       47.50      7.45 o 
  -3   3   8        9.63       12.46      5.33 o 
  -2   3   8       25.70       33.96      5.59 o 
  -1   3   8       45.19       58.18      6.46 o 
   0   3   8      299.99      324.96     33.30 o 
   1   3   8      148.70      156.30      8.59 o 
   2   3   8       16.68       21.78      5.86 o 
   3   3   8        4.67        7.62      5.68 o 
   4   3   8      105.35      102.10      7.98 o 
   5   3   8        6.67        6.52      5.54 o 
   6   3   8        3.40        0.31      4.99 o 
   7   3   8        4.21        0.66      4.81 o 
  -8   4   8        3.30        2.14      6.15 o 
  -7   4   8        0.03        2.61      5.94 o 
  -6   4   8        0.01        9.95      6.24 o 
  -5   4   8        5.49        3.72      6.61 o 
  -4   4   8       93.91      105.32      8.89 o 
  -3   4   8       23.36       26.64      5.95 o 
  -2   4   8       20.65       24.09      5.92 o 
  -1   4   8      188.85      214.70     10.16 o 
   0   4   8       19.86       21.38      4.37 o 
   1   4   8       89.30       90.17      7.76 o 
   2   4   8       12.09       14.83      6.22 o 
   3   4   8      183.46      184.77     10.01 o 
   4   4   8        0.43        5.19      5.19 o 
   5   4   8       15.86       10.78      5.61 o 
   6   4   8        0.04        7.37      4.55 o 
  -7   5   8       31.22       34.91      6.75 o 
  -6   5   8        0.11        6.33      6.33 o 
  -5   5   8        0.42        0.00      6.37 o 
  -4   5   8       46.55       57.93      6.76 o 
  -3   5   8       18.59       19.68      6.22 o 
  -2   5   8       35.13       29.16      6.69 o 
  -1   5   8        6.80       10.14      5.32 o 
   0   5   8       14.95       16.51      4.73 o 
   1   5   8       13.12        9.81      6.48 o 
   2   5   8       35.38       24.49      6.48 o 
   3   5   8       68.50       64.73      8.01 o 
   4   5   8       11.91        9.32      6.26 o 
   5   5   8        0.16        3.80      4.95 o 
   6   5   8        2.14        2.34      5.01 o 
  -6   6   8        0.01       14.59      5.75 o 
  -5   6   8       10.62        4.52      7.02 o 
  -4   6   8        0.06        4.93      6.03 o 
  -3   6   8        0.03        1.73      5.44 o 
  -2   6   8       28.46       18.91      5.72 o 
  -1   6   8        1.83        5.69      5.69 o 
   0   6   8        3.25        3.42      4.29 o 
   1   6   8       41.43       35.08      6.27 o 
   2   6   8       20.28       11.27      5.98 o 
   3   6   8        6.50        6.47      5.69 o 
   4   6   8        6.54        5.79      5.37 o 
   5   6   8        6.53        5.97      5.23 o 
  -5   7   8       13.42       22.20      6.18 o 
  -4   7   8        5.50        6.28      7.27 o 
  -3   7   8       48.55       61.41      7.69 o 
  -2   7   8       21.96       18.98      7.38 o 
  -1   7   8      107.37       88.22      9.59 o 
   0   7   8        2.30        2.25      4.10 o 
   1   7   8       15.46        8.54      6.32 o 
   2   7   8        4.09        5.66      5.96 o 
   3   7   8        4.95        1.89      5.70 o 
   4   7   8        0.10        2.96      4.85 o 
  -4   8   8        0.65        0.00      7.24 o 
  -3   8   8        0.77        2.17      6.50 o 
  -2   8   8       15.22       11.35      7.38 o 
  -1   8   8       61.16       45.22      9.33 o 
   0   8   8       23.08       14.29      5.06 o 
   1   8   8        4.84        7.50      5.79 o 
   2   8   8        0.43        4.02      6.07 o 
   3   8   8        0.28        6.15      6.15 o 
  -1   9   8        0.23        3.07      6.26 o 
   0   9   8        4.55        3.98      6.77 o 
  -8   1   9        1.90        4.39      5.95 o 
  -7   1   9        0.03        1.58      5.86 o 
  -6   1   9        6.84       10.47      6.42 o 
  -5   1   9       22.97       29.57      7.44 o 
  -4   1   9       18.77       24.67      6.61 o 
  -3   1   9       45.14       49.90      7.13 o 
  -2   1   9        7.49       15.63      5.21 o 
  -1   1   9       14.10       20.60      5.06 o 
   0   1   9        0.76        0.68      4.10 o 
   1   1   9       30.10       30.79      6.51 o 
   2   1   9      130.07      149.80      9.08 o 
   3   1   9       12.29       12.01      5.54 o 
   4   1   9       13.64       14.30      5.63 o 
   5   1   9        0.00        1.58      4.79 o 
   6   1   9        0.01        7.86      4.31 o 
   7   1   9        0.95        0.96      4.53 o 
  -8   2   9       29.48       14.23      6.93 o 
  -7   2   9       12.95       14.78      7.45 o 
  -6   2   9       54.51       41.05      7.51 o 
  -5   2   9        1.73        3.32      6.85 o 
  -4   2   9        0.00        7.02      7.02 o 
  -3   2   9       11.76       14.78      6.02 o 
  -2   2   9        7.45       16.70      4.94 o 
  -1   2   9       34.13       29.58      5.90 o 
   0   2   9        2.22        1.97      3.82 o 
   1   2   9        5.69        5.29      5.67 o 
   2   2   9        0.57        5.84      6.02 o 
   3   2   9        2.39        9.49      5.46 o 
   4   2   9      113.34      107.51      8.24 o 
   5   2   9       39.26       30.19      6.07 o 
   6   2   9        2.13        3.23      4.69 o 
   7   2   9        0.14        6.21      4.25 o 
  -8   3   9       17.40        2.16      6.50 o 
  -7   3   9        3.56        1.73      6.92 o 
  -6   3   9        0.03        4.21      6.13 o 
  -5   3   9        1.57        4.99      6.26 o 
  -4   3   9       16.98       23.31      6.52 o 
  -3   3   9        0.78        4.12      5.86 o 
  -2   3   9       11.05        7.21      5.42 o 
  -1   3   9        1.49        3.99      5.22 o 
   0   3   9      124.42      115.58      6.67 o 
   1   3   9        0.61        3.54      5.95 o 
   2   3   9        7.92       11.09      5.85 o 
   3   3   9        5.44        6.10      5.84 o 
   4   3   9       48.13       40.23      6.97 o 
   5   3   9        4.41        7.39      4.65 o 
   6   3   9        1.59        2.87      4.57 o 
  -7   4   9        6.53        5.28      6.41 o 
  -6   4   9        9.09        6.00      7.38 o 
  -5   4   9        1.74        0.78      6.64 o 
  -4   4   9        4.61        4.88      6.30 o 
  -3   4   9       55.74       54.43      6.87 o 
  -2   4   9        3.50        7.68      5.65 o 
  -1   4   9       60.21       67.33      7.25 o 
   0   4   9       47.55       52.01      5.35 o 
   1   4   9       26.31        9.53      6.68 o 
   2   4   9      133.29      134.80      9.37 o 
   3   4   9      114.81      102.68      7.92 o 
   4   4   9        4.55        7.78      4.83 o 
   5   4   9        1.34        6.17      4.73 o 
   6   4   9        1.05        1.88      4.84 o 
  -7   5   9       31.52       27.81      7.45 o 
  -6   5   9        0.09        6.67      6.67 o 
  -5   5   9       27.27       26.84      6.81 o 
  -4   5   9        1.81        2.53      6.44 o 
  -3   5   9        8.91       13.31      5.45 o 
  -2   5   9        0.27        5.14      5.02 o 
  -1   5   9        3.48        0.00      6.07 o 
   0   5   9       19.64       12.45     13.29 o 
   1   5   9       23.48       21.46      6.42 o 
   2   5   9      110.58      111.78      8.72 o 
   3   5   9      124.58      104.66      8.33 o 
   4   5   9        6.99        4.68      5.70 o 
   5   5   9        0.08        0.64      4.32 o 
  -6   6   9        0.00        1.69      5.70 o 
  -5   6   9        3.96        1.60      6.43 o 
  -4   6   9        4.41       11.89      5.40 o 
  -3   6   9        0.68        5.12      5.53 o 
  -2   6   9        0.03        4.54      5.34 o 
  -1   6   9       22.59       30.28      5.60 o 
   0   6   9       77.74       68.82      5.25 o 
   1   6   9        3.30        1.01      5.66 o 
   2   6   9       10.79        7.49      6.20 o 
   3   6   9       26.26       26.51      5.77 o 
   4   6   9        0.45        4.07      5.13 o 
   5   6   9        0.00        0.31      4.25 o 
  -5   7   9        0.37        5.48      5.48 o 
  -4   7   9        0.65        3.65      5.98 o 
  -3   7   9       15.39       16.01      6.67 o 
  -2   7   9       50.50       39.13      6.83 o 
  -1   7   9      281.21      266.49     11.76 o 
   0   7   9       23.99       24.58      4.16 o 
   1   7   9        0.63        0.33      5.14 o 
   2   7   9        4.74        3.51      5.20 o 
   3   7   9        0.01        5.90      4.79 o 
   4   7   9       16.93       15.32      5.14 o 
  -3   8   9        4.65       11.02      6.35 o 
  -2   8   9       33.00       24.29      7.05 o 
  -1   8   9       27.82       30.99      6.75 o 
   0   8   9        4.03        3.14      4.16 o 
   1   8   9        3.17        0.00      5.35 o 
   2   8   9        0.03        0.70      4.85 o 
  -8   0  10        8.00        3.27      5.80 o 
  -7   0  10        8.43        0.75      5.76 o 
  -6   0  10       11.00       14.90      5.88 o 
  -5   0  10       33.38       50.56      7.15 o 
  -4   0  10       41.00       41.49      7.80 o 
  -3   0  10        7.00        4.71      6.30 o 
  -2   0  10      283.10      292.84     11.44 o 
  -1   0  10       15.52       24.99      5.87 o 
   0   0  10      336.62      345.52     20.57 o 
   1   0  10       44.92       61.98      7.93 o 
   2   0  10       11.55       11.47      6.82 o 
   3   0  10       10.16        5.11      5.77 o 
   4   0  10       37.81       44.99      6.58 o 
   5   0  10       26.32       34.96      5.80 o 
   6   0  10        0.00        4.48      4.61 o 
  -8   1  10        0.19        0.40      5.81 o 
  -7   1  10        6.48        0.38      5.95 o 
  -6   1  10       29.86       28.17      7.17 o 
  -5   1  10        0.79        2.99      6.91 o 
  -4   1  10       48.32       42.82      7.62 o 
  -3   1  10       61.35       53.88      7.81 o 
  -2   1  10        1.17        2.27      5.75 o 
  -1   1  10      103.97       89.51      7.67 o 
   0   1  10       13.44        9.42      4.48 o 
   1   1  10      201.34      227.21     10.99 o 
   2   1  10        1.55        6.42      6.42 o 
   3   1  10        3.99        2.83      5.43 o 
   4   1  10        0.21        5.55      5.55 o 
   5   1  10       32.48       36.65      6.16 o 
   6   1  10        2.47        0.93      4.60 o 
  -8   2  10        3.30        3.68      5.82 o 
  -7   2  10       16.59       11.48      6.62 o 
  -6   2  10       29.88       42.68      7.31 o 
  -5   2  10       12.69       12.25      6.86 o 
  -4   2  10        9.37        8.58      7.11 o 
  -3   2  10        4.33       12.34      6.19 o 
  -2   2  10       11.79        5.71      5.86 o 
  -1   2  10        7.60       13.92      5.40 o 
   0   2  10        9.68       12.73      4.46 o 
   1   2  10        3.84        7.55      5.48 o 
   2   2  10       19.60       13.98      6.26 o 
   3   2  10      154.60      163.75      9.28 o 
   4   2  10       68.17       64.13      7.37 o 
   5   2  10        5.00        5.64      4.78 o 
   6   2  10        2.14        3.04      4.55 o 
  -7   3  10        2.92        6.63      6.38 o 
  -6   3  10        3.05       10.03      6.96 o 
  -5   3  10       34.66       25.67      8.09 o 
  -4   3  10       56.88       73.12      8.69 o 
  -3   3  10       25.55       24.45      6.81 o 
  -2   3  10       56.33       54.63      7.31 o 
  -1   3  10        0.91        7.55      5.40 o 
   0   3  10       33.60       32.95      4.28 o 
   1   3  10        0.83       12.19      4.87 o 
   2   3  10        0.24        3.76      6.07 o 
   3   3  10       65.12       68.93      7.25 o 
   4   3  10       58.43       52.84      6.49 o 
   5   3  10        0.62        4.35      4.58 o 
   6   3  10        0.01        1.47      3.89 o 
  -7   4  10       31.60       42.42      7.79 o 
  -6   4  10        2.21        6.17      6.78 o 
  -5   4  10        7.03       18.21      6.70 o 
  -4   4  10        2.40        4.07      6.26 o 
  -3   4  10       12.58       14.22      6.11 o 
  -2   4  10        1.91        6.09      6.09 o 
  -1   4  10        0.48        3.62      5.47 o 
   0   4  10        2.83        7.28      4.20 o 
   1   4  10        7.13       14.18      5.93 o 
   2   4  10        4.42       14.00      5.37 o 
   3   4  10        8.49       16.94      5.00 o 
   4   4  10        6.80       16.18      4.69 o 
   5   4  10        3.51        5.23      4.47 o 
  -6   5  10        0.53        2.16      6.48 o 
  -5   5  10        3.07        1.64      6.92 o 
  -4   5  10        1.10        0.75      6.00 o 
  -3   5  10       35.73       41.63      7.20 o 
  -2   5  10        1.52        0.00      5.26 o 
  -1   5  10        6.11        2.79      5.70 o 
   0   5  10        3.51        0.62      3.73 o 
   1   5  10        6.77       13.49      5.15 o 
   2   5  10       37.44       30.81      6.87 o 
   3   5  10       14.59       20.76      5.20 o 
   4   5  10        6.16        3.51      4.97 o 
   5   5  10        1.43        0.89      4.02 o 
  -6   6  10        1.06        3.30      5.93 o 
  -5   6  10        4.22        1.62      6.25 o 
  -4   6  10       92.30       93.22      8.62 o 
  -3   6  10       12.55       19.46      5.39 o 
  -2   6  10       18.60       18.29      5.46 o 
  -1   6  10        0.62        4.47      4.85 o 
   0   6  10        9.77        1.64      4.32 o 
   1   6  10        0.05        2.91      4.75 o 
   2   6  10       33.69       34.04      5.69 o 
   3   6  10       11.10        2.27      5.09 o 
   4   6  10        0.25        5.00      4.18 o 
  -4   7  10       28.15       24.46      5.72 o 
  -3   7  10       28.31       27.14      6.33 o 
  -2   7  10       27.43       21.16      6.52 o 
  -1   7  10        8.50        9.34      5.10 o 
   0   7  10        1.67        3.42      3.42 o 
   1   7  10        2.61        5.37      5.37 o 
   2   7  10       17.59       14.50      4.97 o 
   3   7  10        8.16        2.21      4.60 o 
  -2   8  10        0.68        2.80      5.79 o 
  -1   8  10        0.14        5.11      5.11 o 
   0   8  10        0.88        2.10      3.14 o 
   1   8  10        5.07        1.55      4.40 o 
  -8   1  11        0.00       10.20      4.74 o 
  -7   1  11       17.02        8.80      6.77 o 
  -6   1  11        0.42        0.41      6.38 o 
  -5   1  11        6.56        1.61      6.64 o 
  -4   1  11       60.92       59.51      9.55 o 
  -3   1  11      298.06      305.19     12.86 o 
  -2   1  11       84.86       82.41      8.40 o 
  -1   1  11        6.45        2.87      6.14 o 
   0   1  11        2.66        6.31      8.02 o 
   1   1  11        4.02       19.50      6.52 o 
   2   1  11       16.31       16.41      6.76 o 
   3   1  11        0.02        2.60      5.17 o 
   4   1  11        0.05        4.45      4.78 o 
   5   1  11        3.98       14.48      4.65 o 
   6   1  11        0.00        2.59      3.97 o 
  -7   2  11        0.30        8.94      5.95 o 
  -6   2  11        1.31        4.31      6.46 o 
  -5   2  11        0.08        1.70      6.29 o 
  -4   2  11        5.11        5.04      6.94 o 
  -3   2  11       13.98        7.39      7.39 o 
  -2   2  11       87.76       81.95      7.98 o 
  -1   2  11        6.73        0.94      6.34 o 
   0   2  11        5.97        2.67      5.39 o 
   1   2  11        4.72        4.64      6.11 o 
   2   2  11        5.31        2.26      5.64 o 
   3   2  11       30.32       41.74      6.19 o 
   4   2  11       24.88       26.25      5.74 o 
   5   2  11        0.06        2.72      4.26 o 
   6   2  11        1.75        6.11      3.65 o 
  -7   3  11        1.75        2.22      6.02 o 
  -6   3  11       24.66       21.47      8.43 o 
  -5   3  11        8.51        6.87      6.68 o 
  -4   3  11        3.62        2.36      6.27 o 
  -3   3  11       28.54       37.89      7.41 o 
  -2   3  11       54.49       58.71      7.49 o 
  -1   3  11       29.09       42.50      6.67 o 
   0   3  11        7.72        8.60      4.12 o 
   1   3  11        6.43        5.51      5.60 o 
   2   3  11       55.90       58.38      6.93 o 
   3   3  11       31.46       26.85      6.06 o 
   4   3  11        3.23        0.00      5.07 o 
   5   3  11        0.12        1.76      4.61 o 
  -7   4  11        6.21        3.94      6.46 o 
  -6   4  11        3.67       10.75      5.82 o 
  -5   4  11       39.09       16.76      8.55 o 
  -4   4  11       64.98       78.69      8.02 o 
  -3   4  11        2.77        0.00      6.19 o 
  -2   4  11       14.28        7.46      6.12 o 
  -1   4  11       80.25       87.55      7.62 o 
   0   4  11        5.78        3.72      7.13 o 
   1   4  11        0.13        9.61      4.66 o 
   2   4  11        6.80        7.32      5.05 o 
   3   4  11        0.90        0.31      4.99 o 
   4   4  11        1.27        3.95      4.36 o 
   5   4  11        0.00        2.85      3.62 o 
  -6   5  11        1.64        1.74      6.02 o 
  -5   5  11        0.87        4.21      6.83 o 
  -4   5  11        5.58        1.15      6.92 o 
  -3   5  11        1.34       13.14      5.23 o 
  -2   5  11        1.65        5.28      5.28 o 
  -1   5  11        0.21        5.41      5.41 o 
   0   5  11        9.87       10.89      3.73 o 
   1   5  11       10.11        2.54      5.79 o 
   2   5  11        1.36        0.00      5.57 o 
   3   5  11        3.88        1.55      4.68 o 
   4   5  11        0.10        1.79      4.23 o 
  -5   6  11       12.89       19.27      6.22 o 
  -4   6  11       14.52       14.41      6.32 o 
  -3   6  11        2.66       12.61      5.42 o 
  -2   6  11        2.22        3.29      4.92 o 
  -1   6  11       16.52       13.88      5.44 o 
   0   6  11        5.15        1.19      6.26 o 
   1   6  11        2.16        1.55      4.84 o 
   2   6  11        7.48        9.89      5.04 o 
   3   6  11        2.95        6.28      4.20 o 
  -4   7  11       55.81       53.06      6.92 o 
  -3   7  11       15.19       11.77      5.64 o 
  -2   7  11        0.82        4.14      4.64 o 
  -1   7  11       21.47       13.49      5.38 o 
   0   7  11        5.76        0.16      3.32 o 
   1   7  11       12.85       10.47      4.40 o 
   2   7  11        1.40        4.39      3.76 o 
  -7   0  12        1.96        1.44      5.26 o 
  -6   0  12        0.92        6.36      6.36 o 
  -5   0  12        1.47        5.47      6.17 o 
  -4   0  12      266.87      289.97     13.85 o 
  -3   0  12      690.36      682.43     20.55 o 
  -2   0  12       55.11       69.29      8.24 o 
  -1   0  12        0.40        3.67      6.89 o 
   0   0  12       92.40       99.11      7.86 o 
   1   0  12       44.92       36.52      8.54 o 
   2   0  12       23.12       40.78      7.12 o 
   3   0  12        0.07        1.06      5.76 o 
   4   0  12        2.27        1.62      5.02 o 
   5   0  12        3.82        8.17      4.49 o 
  -7   1  12        0.36        0.38      5.93 o 
  -6   1  12        0.79        4.61      6.48 o 
  -5   1  12        1.08       10.56      6.15 o 
  -4   1  12       25.58       38.48      7.75 o 
  -3   1  12       19.61       29.91      7.46 o 
  -2   1  12       21.58       22.98      8.01 o 
  -1   1  12        7.82        3.87      7.18 o 
   0   1  12       28.73       31.87      5.64 o 
   1   1  12       10.43        8.78      6.99 o 
   2   1  12        0.94        6.34      6.34 o 
   3   1  12        0.81        1.00      4.79 o 
   4   1  12        3.05        4.71      4.78 o 
   5   1  12        5.27        8.79      3.85 o 
  -7   2  12        2.27        0.83      5.44 o 
  -6   2  12        0.01        1.34      6.28 o 
  -5   2  12        0.53        6.88      6.88 o 
  -4   2  12        0.60        2.50      6.37 o 
  -3   2  12        0.08        4.20      6.69 o 
  -2   2  12        0.11       11.20      5.97 o 
  -1   2  12        5.24        8.82      6.07 o 
   0   2  12        2.61        2.36      5.17 o 
   1   2  12       21.32       34.13      6.55 o 
   2   2  12        7.25        2.66      5.83 o 
   3   2  12        5.75        0.97      5.95 o 
   4   2  12        6.93       14.32      4.82 o 
   5   2  12        0.11        1.13      3.84 o 
  -7   3  12        0.53        6.22      6.22 o 
  -6   3  12        1.12        1.82      6.86 o 
  -5   3  12        4.36        4.46      7.30 o 
  -4   3  12       11.58       22.47      6.92 o 
  -3   3  12        1.79        6.68      6.68 o 
  -2   3  12       29.10       34.52      7.11 o 
  -1   3  12       36.05       18.90      6.72 o 
   0   3  12       25.17       14.84     10.33 o 
   1   3  12        0.07        5.39      5.39 o 
   2   3  12       17.84       16.45      5.78 o 
   3   3  12       34.48       38.61      5.57 o 
   4   3  12        0.23        4.72      4.33 o 
   5   3  12        0.61        9.21      4.12 o 
  -6   4  12        2.78       12.11      6.63 o 
  -5   4  12       18.32       19.80      7.60 o 
  -4   4  12        6.82       11.05      6.72 o 
  -3   4  12       16.64       25.27      6.41 o 
  -2   4  12       19.89       18.79      5.98 o 
  -1   4  12       14.95       14.03      6.00 o 
   0   4  12       22.75       14.33      5.11 o 
   1   4  12       16.16       10.25      5.47 o 
   2   4  12       49.79       46.39      6.52 o 
   3   4  12        2.10        8.76      4.24 o 
   4   4  12        3.37        1.99      3.65 o 
  -5   5  12       12.11       21.58      6.51 o 
  -4   5  12        4.59        1.19      6.05 o 
  -3   5  12        4.83        6.16      5.77 o 
  -2   5  12        2.62        4.71      5.44 o 
  -1   5  12        7.32        9.91      5.39 o 
   0   5  12        6.46        5.22      5.47 o 
   1   5  12       13.09        5.26      5.30 o 
   2   5  12       14.75        8.78      4.96 o 
   3   5  12        7.36        0.59      4.34 o 
   4   5  12        0.11        3.97      3.97 o 
  -4   6  12        0.02        7.86      5.46 o 
  -3   6  12        3.04        5.58      5.73 o 
  -2   6  12        5.95        8.41      4.50 o 
  -1   6  12        4.60        2.45      5.19 o 
   0   6  12        8.44        0.94      3.45 o 
   1   6  12        3.87        6.50      4.13 o 
   2   6  12        0.01        1.71      3.97 o 
  -3   7  12        8.00        5.46      5.03 o 
  -2   7  12       27.02       18.47      5.15 o 
  -1   7  12        1.75        8.95      3.94 o 
   0   7  12        2.02        1.52      4.33 o 
   1   7  12        1.19        1.08      3.91 o 
  -7   1  13        3.51        6.35      6.35 o 
  -6   1  13        4.63        8.92      6.52 o 
  -5   1  13        0.89        0.00      7.13 o 
  -4   1  13        2.40        9.27      7.54 o 
  -3   1  13        0.03        7.05      7.05 o 
  -2   1  13        0.15        7.09      6.42 o 
  -1   1  13        2.06        3.44      6.63 o 
   0   1  13       12.27        4.39      6.87 o 
   1   1  13       26.05       39.09      7.29 o 
   2   1  13        3.40        2.48      5.74 o 
   3   1  13        2.58        1.31      4.88 o 
   4   1  13        0.74        0.92      4.44 o 
   5   1  13        0.25        4.59      3.67 o 
  -6   2  13        0.13        4.91      6.18 o 
  -5   2  13        1.55        0.00      7.06 o 
  -4   2  13        1.99        0.46      6.90 o 
  -3   2  13        0.01       10.28      5.24 o 
  -2   2  13        3.91       11.37      6.26 o 
  -1   2  13        0.34        2.19      5.92 o 
   0   2  13        1.04        3.01      4.08 o 
   1   2  13        0.22        3.48      5.46 o 
   2   2  13        4.09        5.84      5.84 o 
   3   2  13       34.19       31.03      5.93 o 
   4   2  13       13.45       14.46      4.33 o 
  -6   3  13        1.75        3.16      6.43 o 
  -5   3  13        3.14        7.08      7.08 o 
  -4   3  13        0.30        0.43      6.47 o 
  -3   3  13        0.64        3.22      6.88 o 
  -2   3  13        1.62        5.79      5.79 o 
  -1   3  13       21.18       19.72      6.06 o 
   0   3  13        0.00        1.54      3.68 o 
   1   3  13        5.92        5.29      5.53 o 
   2   3  13        3.48        3.81      5.05 o 
   3   3  13       22.97       26.63      4.86 o 
   4   3  13        1.37        5.49      3.95 o 
  -6   4  13        0.23       17.08      5.75 o 
  -5   4  13        0.37        3.53      6.62 o 
  -4   4  13        4.95        5.02      6.82 o 
  -3   4  13        0.02        2.70      6.19 o 
  -2   4  13       12.91       16.57      6.11 o 
  -1   4  13       10.12       12.63      5.37 o 
   0   4  13        2.93        5.81      3.59 o 
   1   4  13       46.57       42.35      6.44 o 
   2   4  13       43.11       35.56      6.04 o 
   3   4  13        5.09        6.53      3.97 o 
   4   4  13        0.64        5.94      3.27 o 
  -5   5  13        2.97        5.40      5.66 o 
  -4   5  13        2.88        6.53      6.53 o 
  -3   5  13        0.16        8.43      5.28 o 
  -2   5  13        0.45        0.67      4.59 o 
  -1   5  13        6.28       13.94      5.10 o 
   0   5  13        2.19        0.27      4.89 o 
   1   5  13       24.53       23.34      5.26 o 
   2   5  13       30.47       19.21      5.15 o 
   3   5  13        1.94        4.48      3.47 o 
  -3   6  13        0.92        1.01      4.87 o 
  -2   6  13        5.90        7.24      5.21 o 
  -1   6  13       14.69       18.94      4.72 o 
   0   6  13        0.79        5.24      2.73 o 
   1   6  13        5.89        1.64      4.04 o 
  -6   0  14        2.87        5.70      5.70 o 
  -5   0  14        4.88        1.72      6.74 o 
  -4   0  14       15.93       17.74      7.50 o 
  -3   0  14       70.65       73.35      9.88 o 
  -2   0  14        0.48        6.69      6.32 o 
  -1   0  14       39.10       32.74      8.07 o 
   0   0  14        7.34       22.64      5.34 o 
   1   0  14        0.26        4.54      6.76 o 
   2   0  14        1.93        3.03      5.73 o 
   3   0  14        7.81       17.98      4.90 o 
   4   0  14        9.47       14.66      4.76 o 
  -6   1  14        0.59       15.64      5.79 o 
  -5   1  14        2.45        9.56      5.97 o 
  -4   1  14        9.90        8.38      7.67 o 
  -3   1  14        1.44       14.40      6.85 o 
  -2   1  14        4.98        2.13      6.68 o 
  -1   1  14        0.60        1.21      6.42 o 
   0   1  14       20.48       21.81      4.72 o 
   1   1  14        0.04        1.88      5.84 o 
   2   1  14        0.01        5.49      5.49 o 
   3   1  14        1.08        1.90      4.87 o 
   4   1  14        8.87        5.10      4.21 o 
  -6   2  14        2.08        7.49      6.10 o 
  -5   2  14        0.17        7.42      7.42 o 
  -4   2  14        6.57       28.06      6.50 o 
  -3   2  14        0.02        6.05      7.47 o 
  -2   2  14        3.02        1.21      6.10 o 
  -1   2  14        0.46        4.17      5.98 o 
   0   2  14        1.21        3.79      4.18 o 
   1   2  14        0.02        4.88      5.51 o 
   2   2  14       32.65       24.73      5.95 o 
   3   2  14       11.67       16.38      4.39 o 
   4   2  14        0.75        3.54      3.54 o 
  -5   3  14       13.40       14.63      7.38 o 
  -4   3  14        1.42        1.78      6.57 o 
  -3   3  14       11.13       26.80      5.88 o 
  -2   3  14        0.47        1.52      5.85 o 
  -1   3  14        2.40        3.18      5.44 o 
   0   3  14        0.02        5.69      3.62 o 
   1   3  14        0.02       13.27      4.33 o 
   2   3  14       24.55       31.89      5.07 o 
   3   3  14       13.40        5.57      4.49 o 
  -5   4  14        0.04        0.43      6.58 o 
  -4   4  14        4.04        9.66      6.00 o 
  -3   4  14        0.06        1.94      6.05 o 
  -2   4  14        0.49       10.34      5.14 o 
  -1   4  14        0.22        0.66      5.25 o 
   0   4  14        2.10        0.44      3.77 o 
   1   4  14        0.90        0.30      4.75 o 
   2   4  14        0.05        1.41      3.82 o 
   3   4  14        3.87        3.86      3.96 o 
  -4   5  14        2.97        3.86      5.34 o 
  -3   5  14        0.28        2.87      4.95 o 
  -2   5  14        0.01        4.96      4.55 o 
  -1   5  14        0.83        0.30      4.53 o 
   0   5  14        0.31        0.04      4.07 o 
   1   5  14        7.07        5.51      4.21 o 
   2   5  14        0.93        0.25      3.80 o 
  -2   6  14        0.07        1.51      4.16 o 
  -1   6  14        2.49        2.50      4.65 o 
   0   6  14        0.04        4.67      3.42 o 
  -5   1  15       16.28        6.84      7.53 o 
  -4   1  15       67.55       52.95      9.31 o 
  -3   1  15       20.90       14.07      7.69 o 
  -2   1  15        0.53        1.31      6.82 o 
  -1   1  15        1.70        1.23      6.54 o 
   0   1  15        5.94        6.93      4.65 o 
   1   1  15        2.61        3.33      5.59 o 
   2   1  15        0.12        2.67      4.88 o 
   3   1  15        0.00        5.30      4.14 o 
  -5   2  15        1.50        1.37      6.99 o 
  -4   2  15        8.55       11.65      7.12 o 
  -3   2  15       18.21       21.34      7.07 o 
  -2   2  15        2.09        3.69      5.93 o 
  -1   2  15        0.20        4.20      6.17 o 
   0   2  15        1.49        6.05      6.11 o 
   1   2  15        0.98        2.00      5.36 o 
   2   2  15        5.10       11.06      4.46 o 
   3   2  15        3.60        3.28      3.95 o 
  -5   3  15        0.58        2.25      6.44 o 
  -4   3  15        4.80        7.98      6.75 o 
  -3   3  15       10.56       13.33      6.22 o 
  -2   3  15        5.90       11.46      5.75 o 
  -1   3  15        2.24        1.06      5.12 o 
   0   3  15        0.10        2.59      4.29 o 
   1   3  15       16.68       12.00      5.10 o 
   2   3  15        7.38        2.53      4.10 o 
  -4   4  15        0.65        4.49      5.63 o 
  -3   4  15        4.11        6.51      5.29 o 
  -2   4  15       14.79       14.39      4.93 o 
  -1   4  15        3.67        0.63      5.01 o 
   0   4  15        0.69        2.20      4.04 o 
   1   4  15        2.99        3.90      3.95 o 
  -2   5  15        0.49        1.89      3.95 o 
  -1   5  15        1.19        4.60      4.60 o 
   0   5  15        1.71        0.19      2.47 o 
  -4   0  16       77.24       76.19      9.82 o 
  -3   0  16       10.56       16.29      7.90 o 
  -2   0  16        0.14        7.46      7.46 o 
  -1   0  16       19.44       15.45      8.01 o 
   0   0  16       11.16        7.68      5.32 o 
   1   0  16        0.27        4.24      5.46 o 
   2   0  16        0.22        4.36      5.20 o 
  -4   1  16        0.64        7.55      7.55 o 
  -3   1  16        1.83        6.64      7.66 o 
  -2   1  16        0.25        7.15      6.34 o 
  -1   1  16        2.80        6.62      5.53 o 
   0   1  16        1.75        2.39      5.36 o 
   1   1  16        0.37        2.80      4.85 o 
   2   1  16        0.04        3.08      4.29 o 
  -4   2  16        0.12        3.66      5.98 o 
  -3   2  16        0.03        5.31      6.41 o 
  -2   2  16        0.02        0.40      6.21 o 
  -1   2  16        0.87        5.20      5.20 o 
   0   2  16        4.06        2.50      3.80 o 
   1   2  16        0.19        4.81      4.81 o 
   2   2  16        0.29        0.55      4.12 o 
  -3   3  16        6.34        2.86      6.46 o 
  -2   3  16        4.60        9.70      5.12 o 
  -1   3  16        3.46        7.82      4.78 o 
   0   3  16        2.17        0.49      7.16 o 
   1   3  16        9.52        7.91      4.13 o 
  -2   4  16        3.82        3.00      4.74 o 
  -1   4  16        3.23        3.34      4.20 o 
  -3   1  17        0.01        1.84      6.80 o 
  -2   1  17        0.90        4.80      6.05 o 
  -1   1  17        3.41        0.00      5.90 o 
   0   1  17        4.72        1.45      3.80 o 
  -2   2  17        0.51        0.78      6.11 o 
  -1   2  17        0.15        5.43      5.43 o 
                                                 
